# Supplementary material for: Long COVID’s Hidden Complexity: Machine Learning Reveals Why Personalized Care Remains Essential
Source: J Clin Med. 2025 May 23;14(11):3670. doi: 10.3390/jcm14113670 (PMC12155299; doi:10.3390/jcm14113670)
Supplement: Supplementary file 1 [file jcm-14-03670-s001.zip]

Archive with 1 entries (1 files):
- jcm-3644089-supplementary.pdf
